# Supplementary material for: GATA2 as a potential metastasis-driving gene in prostate cancer
Source: Oncotarget. 2014 Jan 12;5(2):451–61. doi: 10.18632/oncotarget.1296 (PMC3964220; doi:10.18632/oncotarget.1296)
Supplement: Supplementary file 2 [file oncotarget-05-451-s002.xls]

## Sheet: Supp Table 1
GATA2 as a potential metastasis-driving gene in prostate cancer - Chiang et al
Supplementary Table 1: Potential candidates of prostate cancer metastasis-driving genes
Transcription factor-encoding gene	Activation z-score	p-value of overlap
HIF1A	3.778	1.11e-13
TRIM24	3.148	9.93e-05
EPAS1	2.605	8.89e-08
IKZF1	2.216	0.222
MYCN	2.141	0.0226
NFKB2	2.117	0.0221
E2F1	2.116	0.155
WT1	1.985	0.0139
GATA2	1.976	6.38e-05
AHR	1.963	3.21e-06
BCL3	1.954	0.0202
PPARA	1.857	0.0403
ARNT	1.752	0.0173
STAT4	1.714	0.00182
EZH2	1.701	0.00343
PPARGC1B	1.673	0.0014
PDX1 (includes EG:18609)	1.58	0.00144
MTPN	1.508	6.38e-08

## Sheet: brown
Supplementary Table 2: Expression changes of genes in brown & yellow modules
Gene	Module Colour	Correlation With GATA2	Intra Mod Connectivity	Intra Mod Connectivity Scaled	Intra Mod Degree	Adjusted p value	Fold change
MEIS1	brown	-0.44648	12.4719	0.131284	12	0.0304226	-1.53075
MYLK	brown	-0.467758	11.9766	0.12607	12	0.00118778	-1.79879
MYLK	brown	-0.467758	11.9766	0.12607	12	0.0405041	-1.54012
DPYSL3	brown	-0.325595	11.4791	0.120833	11	0.000130827	-6.09247
TNS1	brown	-0.337908	11.4049	0.120052	11	0.00135451	-3.79975
TNS1	brown	-0.337908	11.4049	0.120052	11	0.00872637	-5.05505
VCL	brown	-0.384806	11.0888	0.116725	7	0.00281401	2.13185
CHRDL1	brown	-0.421836	10.3775	0.109236	11	0.000720692	-5.08583
TAGLN	brown	-0.374047	10.3134	0.108562	10	0.0354487	3.1914
TAGLN	brown	-0.374047	10.3134	0.108562	10	0.0439964	2.73213
MYL9	brown	-0.451168	9.9269	0.104494	9	0.0193952	-3.23345
TGFBR3	brown	-0.378711	9.62954	0.101364	5	0.0332818	-2.38474
SYNM	brown	-0.452452	9.35967	0.0985228	8	0.0117817	1.93265
ACTA2	brown	-0.411825	9.15299	0.0963472	9	0.00467678	-10.6779
ACTG2	brown	-0.464955	8.58499	0.0903683	8	0.0276536	-4.10366
SPG20	brown	-0.494271	8.57053	0.0902161	0	0.00218357	-4.12604
RND3	brown	-0.398847	8.49915	0.0894647	2	0.0214571	-3.02208
CRYAB	brown	-0.390014	8.31861	0.0875643	3	0.0202768	6.83396
PRNP	brown	-0.339846	7.8843	0.0829926	2	0.000375795	-3.68355
ANO6	brown	-0.334067	7.73175	0.0813868	1	0.00429056	-2.37023
C1S	brown	-0.426708	7.70173	0.0810708	0	0.0347502	3.81342
DNAJB4	brown	-0.42846	7.37936	0.0776774	2	0.0156641	3.90151
CLIC4	brown	-0.340579	7.33833	0.0772456	2	0.00590322	-2.54222
CLIC4	brown	-0.340579	7.33833	0.0772456	2	0.0417143	-2.06169
HLF	brown	-0.366564	7.0052	0.073739	3	0.000704814	-3.49296
ARHGAP10	brown	-0.405789	6.85261	0.0721327	1	0.0112702	-2.17319
CD59	brown	-0.372988	6.60732	0.0695507	0	0.0468428	1.77779
HEPH	brown	-0.342311	6.45246	0.0679207	2	0.0449184	-1.75285
C19orf46	brown	0.323929	6.30884	0.0664088	0	0.000322097	1.54976
MITF	brown	-0.48319	5.97987	0.062946	1	0.000667568	-1.85382
MITF	brown	-0.48319	5.97987	0.062946	1	0.0101775	-1.96058
CCDC88A	brown	-0.366774	5.68056	0.0597954	2	0.00760446	-1.52766
GBP1	brown	-0.329135	5.6507	0.0594811	0	0.0281547	-5.50957
KIT	brown	-0.361055	5.64225	0.0593921	0	0.0460348	-1.72624
DST	brown	-0.33518	5.60711	0.0590222	0	0.0142263	2.27822
ACSS3	brown	-0.322914	5.55847	0.0585102	0	0.00295667	-3.54865
IL6ST	brown	-0.306143	5.46311	0.0575064	2	0.023964	1.60509
IL6ST	brown	-0.306143	5.46311	0.0575064	2	0.0284655	1.57216
IL6ST	brown	-0.306143	5.46311	0.0575064	2	0.00595638	1.66234
PHACTR2	brown	-0.311793	5.46159	0.0574904	0	0.0430104	1.79332
PHACTR2	brown	-0.311793	5.46159	0.0574904	0	0.0142804	1.83834
ANP32E	brown	-0.40045	5.32303	0.0560319	1	0.0216524	-1.94955
ANP32E	brown	-0.40045	5.32303	0.0560319	1	0.0306441	-2.31337
ANP32E	brown	-0.40045	5.32303	0.0560319	1	0.0432372	-1.77857
CRIM1	brown	-0.311291	5.22539	0.0550041	0	0.0357821	2.11996
KCNMA1	brown	-0.355298	4.99268	0.0525546	1	0.0330067	-1.95267
KCNMA1	brown	-0.355298	4.99268	0.0525546	1	0.00656299	-2.75962
GLT8D2	brown	-0.312968	4.91582	0.0517454	1	0.00688165	2.53408
RSU1	brown	-0.305628	4.87621	0.0513285	0	0.0156127	-3.94503
RSU1	brown	-0.305628	4.87621	0.0513285	0	0.0219719	-2.82427
ARHGAP20	brown	-0.438887	4.76197	0.050126	0	0.0116411	-2.20001
HIPK3	brown	-0.385048	4.65561	0.0490064	1	0.0382108	2.58704
GPM6B	brown	-0.342808	4.44666	0.046807	0	0.0205573	-3.31545
GPM6B	brown	-0.342808	4.44666	0.046807	0	0.0312615	-2.65399
TNC	brown	-0.304942	4.36656	0.0459638	0	0.0485521	-2.49483
MEF2A	brown	-0.314565	3.93271	0.041397	0	0.0201258	2.07927
SAMD8	brown	-0.383168	3.91787	0.0412408	0	0.00422998	2.68912
NAV2	brown	-0.356436	3.89816	0.0410333	0	0.0126756	-2.40071
RBMS1	brown	-0.316185	3.7364	0.0393305	0	0.0448621	1.82284
ITGB1	brown	-0.379269	3.46916	0.0365175	0	0.00272016	-2.98162
STK38L	brown	-0.330588	3.41126	0.035908	0	0.0112115	-2.65539
CYLD	brown	-0.342969	3.39691	0.0357569	0	0.00346503	2.00727
MTL5	brown	0.351225	3.29928	0.0347293	0	0.000145578	3.05416
TFAP4	brown	0.507941	3.11667	0.0328071	0	0.0151368	-2.4704
PDE4D	brown	-0.393148	3.07768	0.0323966	0	0.00242965	-3.12166
PDE4D	brown	-0.393148	3.07768	0.0323966	0	0.0401087	-4.19139
PDE4D	brown	-0.393148	3.07768	0.0323966	0	0.000599094	-4.42324
PTPRC	brown	-0.314027	3.05729	0.032182	1	0.0026667	1.9423
ANXA1	brown	-0.312643	2.88817	0.0304018	0	0.00565967	-6.49827
CACNA1C	brown	-0.336749	2.86092	0.0301149	0	0.000365048	9.43653
SACS	brown	-0.378483	2.79894	0.0294625	0	0.00912417	-2.0236
QSER1	brown	-0.379175	2.78129	0.0292767	0	0.00983157	-1.97486
PLA2G4A	brown	-0.398829	2.61755	0.0275532	0	0.000909227	-2.82938
GNA14	brown	-0.320026	2.61353	0.0275109	0	0.00167133	-4.83009
MPZL2	brown	-0.328359	2.35512	0.0247907	0	0.00209014	-5.44943
MPZL2	brown	-0.328359	2.35512	0.0247907	0	0.00445277	-2.2357
SDCCAG3	brown	0.536057	2.30996	0.0243154	0	0.00496705	-1.96398
SDCCAG3	brown	0.536057	2.30996	0.0243154	0	0.00257248	-2.285
CYTIP	brown	-0.318154	2.30621	0.0242759	1	0.0160281	-2.24733
AHNAK2	brown	-0.309637	2.30007	0.0242113	0	0.0483986	1.74005
LAYN	brown	-0.49074	2.25176	0.0237028	0	0.0417637	-2.39164
LONRF3	brown	-0.513226	2.21708	0.0233377	0	0.0128137	-4.2966
ACOT9	brown	-0.301552	2.1367	0.0224916	0	0.0321132	2.02259
C3orf58	brown	-0.381402	2.03082	0.0213771	0	0.0271782	-1.82456
FLJ42709	brown	-0.369059	1.86402	0.0196212	0	0.00586332	-4.31195
PRDM1	brown	-0.390484	1.83282	0.0192928	0	0.00344317	-6.99928
PRDM1	brown	-0.390484	1.83282	0.0192928	0	0.038711	-2.55541
STAC	brown	-0.338784	1.74522	0.0183708	0	0.00209526	-11.0253
SPRY1	brown	-0.364144	1.71824	0.0180868	0	0.0101971	-2.84938
EPB41L4B	brown	0.351304	1.52382	0.0160402	0	0.0142002	9.90451
SOD2	brown	-0.40211	1.52119	0.0160125	0	3.15179e-05	-4.04962
MET	brown	-0.413363	1.45855	0.0153532	0	0.00727502	-5.71476
ADAMTS1	brown	-0.300735	1.40492	0.0147886	0	0.00136696	-3.94804
ADAMTS1	brown	-0.300735	1.40492	0.0147886	0	0.00390928	-3.97269
SLC16A7	brown	-0.450738	1.33892	0.0140939	0	0.0481321	-3.37966
MLKL	brown	-0.411877	1.32324	0.0139289	0	0.0028664	-3.38384
XYLB	brown	0.515791	1.30107	0.0136954	0	0.00381336	-1.81851
STK33	brown	-0.344282	1.20771	0.0127127	0	0.00556362	-2.04058
TCEAL6	brown	-0.315953	1.20427	0.0126765	0	0.0425175	1.69499
C8orf45	brown	0.357025	1.20019	0.0126335	0	0.0204397	-1.61383
C8orf45	brown	0.357025	1.20019	0.0126335	0	0.0124477	-2.077
DENND2C	brown	-0.43544	1.02937	0.0108355	0	0.0207094	1.55486
LGALS3	brown	-0.385637	0.944844	0.00994572	0	0.00363755	-1.96727
NOSTRIN	brown	-0.357754	0.844068	0.00888493	0	0.0217553	-4.25505
POLE3	brown	0.364012	0.840182	0.00884402	0	0.00693165	-2.2607
MAP7D3	brown	-0.343665	0.794078	0.00835872	0	0.000952733	-3.23621
MAP7D3	brown	-0.343665	0.794078	0.00835872	0	0.0277828	-2.80225
MAP7D3	brown	-0.343665	0.794078	0.00835872	0	0.000423259	-7.27776
SLC2A9	brown	-0.319373	0.6782	0.00713894	0	0.00548788	-2.41064
C18orf45	brown	0.32164	0.670112	0.00705381	0	0.000951032	-3.16842
DIO2	brown	-0.307078	0.6408	0.00674527	0	0.0302851	1.93227
DDX31	brown	0.343732	0.585526	0.00616343	0	0.0492635	-1.51121
CD55	brown	-0.326517	0.567865	0.00597752	0	0.00270704	1.87859
CYP3A5	brown	-0.364381	0.553175	0.00582289	0	0.00244196	6.05426
HBEGF	brown	-0.310211	0.539529	0.00567925	0	0.00154229	5.2712
RASGRP1	brown	-0.314224	0.423288	0.00445566	0	0.00213656	-3.86101
ZNF606	brown	0.327551	0.3059	0.00322	0	0.0156232	1.7606

## Sheet: yellow
Supplementary Table 2: Expression changes of genes in brown & yellow modules
Gene	Module Colour	Correlation With GATA2	Intra Mod Connectivity	Intra Mod Connectivity Scaled	Intra Mod Degree	Adjusted p value	Fold change
ANLN	yellow	0.364401	9.8433	0.185723	16	0.00205487	-4.1656
TPX2	yellow	0.349754	9.59997	0.181131	14	0.00161941	-4.09663
CENPF	yellow	0.309605	8.5248	0.160845	13	0.00745326	-3.34477
CENPF	yellow	0.309605	8.5248	0.160845	13	0.0291396	-3.08195
NUSAP1	yellow	0.3507	8.39958	0.158483	10	0.000421615	-4.0992
MLF1IP	yellow	0.400321	7.0094	0.132253	10	0.0034855	-3.3317
PRC1	yellow	0.348935	6.93256	0.130803	9	0.00730809	-3.10049
PBK	yellow	0.377209	6.51781	0.122978	11	0.000305485	-4.7381
KIF11	yellow	0.331679	6.44676	0.121637	7	0.000130827	-3.84153
PRR11	yellow	0.323755	6.37685	0.120318	8	0.0016694	-4.28779
KIAA0101	yellow	0.336343	6.36238	0.120045	7	0.000676126	-3.44118
CCNA2	yellow	0.313929	5.87155	0.110784	6	0.000392185	-5.7118
STMN1	yellow	0.428373	5.84641	0.11031	4	0.000305127	-3.84333
HMMR	yellow	0.305637	5.67536	0.107082	5	0.00121069	-4.07241
CENPE	yellow	0.314665	4.99337	0.0942145	4	0.0013972	-5.30428
FOXM1	yellow	0.308731	4.81846	0.0909144	4	0.00159517	-3.05127
EZH2	yellow	0.381262	4.80357	0.0906335	2	0.00304569	-2.09993
TYMS	yellow	0.315522	4.74188	0.0894694	4	0.00122463	-6.26035
FAM111B	yellow	0.318428	4.44555	0.0838783	0	0.0160613	-4.05898
HIST1H3B	yellow	0.45548	4.38211	0.0826814	1	0.0372349	-2.78946
TRIP13	yellow	0.34931	3.85155	0.0726708	0	0.00369163	-4.05536
TRIP13	yellow	0.34931	3.85155	0.0726708	0	0.000948772	-4.38246
CCNB1	yellow	0.339526	3.47481	0.0655624	0	0.000493058	-2.50249
CCNB1	yellow	0.339526	3.47481	0.0655624	0	0.000528884	-3.82772
NCAPG2	yellow	0.337699	3.43736	0.0648559	1	0.000676126	-2.30179
MCM4	yellow	0.363412	3.27042	0.061706	0	0.000951032	-3.98323
TTK	yellow	0.376024	3.18197	0.0600372	0	0.000660783	-5.52477
MCM3	yellow	0.370106	2.65495	0.0500933	0	0.00212042	-4.21467
HIST1H1B	yellow	0.464027	2.44135	0.0460632	0	0.000956455	-6.92635
HIST2H3A	yellow	0.595562	1.93955	0.0365953	0	0.0150271	-5.83131
UNG	yellow	0.479554	1.39097	0.0262447	0	0.000564438	-2.60195
CKS2	yellow	0.35129	1.32419	0.0249847	0	0.00125084	-3.27055
DNMT1	yellow	0.329273	1.23531	0.0233077	0	0.00914725	-2.19833
CENPO	yellow	0.361833	1.20357	0.0227088	0	0.000218461	-2.69905
CENPO	yellow	0.361833	1.20357	0.0227088	0	0.00348546	-3.2309
POLA2	yellow	0.386344	1.17531	0.0221756	0	0.000263365	-3.05461
MCM5	yellow	0.525975	1.09656	0.0206897	0	0.000457048	-4.27254
MCM5	yellow	0.525975	1.09656	0.0206897	0	0.00179048	-4.58211
RFC5	yellow	0.349452	1.0864	0.020498	0	0.00227796	-2.4736
SKP2	yellow	0.414971	0.934035	0.0176233	0	0.0082913	-3.37504
NCAPD2	yellow	0.374036	0.911267	0.0171937	0	0.00822231	-3.11189
NCAPD2	yellow	0.374036	0.911267	0.0171937	0	0.00930147	-3.2239
ACADL	yellow	-0.305948	0.843775	0.0159203	0	0.000951032	-9.07752
DSN1	yellow	0.436839	0.815622	0.0153891	0	0.0129069	-2.48592
DNAJC9	yellow	0.427035	0.813249	0.0153443	0	0.000278543	-1.79793
HIST1H2AL	yellow	0.39701	0.777955	0.0146784	0	0.00310267	-4.53626
RAB27A	yellow	-0.319546	0.756283	0.0142695	0	0.000489142	-6.63441
PAK1IP1	yellow	-0.355197	0.727172	0.0137202	0	0.0178098	-2.31255
FANCC	yellow	0.339344	0.707379	0.0133468	0	0.0121198	-1.67444
FANCC	yellow	0.339344	0.707379	0.0133468	0	0.00162372	-2.01168
SLC22A3	yellow	-0.306228	0.690735	0.0130327	0	0.00876378	-5.11507
SOCS2	yellow	-0.321467	0.617636	0.0116535	0	0.0066413	-1.75464
HIST1H4L	yellow	0.375162	0.599194	0.0113056	0	0.00447588	-2.1419
WHSC1	yellow	0.379735	0.594638	0.0112196	0	0.0138153	-2.01341
WHSC1	yellow	0.379735	0.594638	0.0112196	0	0.0481321	-1.78158
HIST1H4C	yellow	0.335718	0.437858	0.00826146	0	0.00433461	-1.79351
LAS1L	yellow	0.30626	0.428534	0.00808555	0	0.00864144	-2.53949
THOC3	yellow	0.307727	0.411384	0.00776196	0	0.0234919	-2.22384
THOC3	yellow	0.307727	0.411384	0.00776196	0	0.00417398	-2.13884
MEST	yellow	0.35339	0.334804	0.00631706	0	0.00102895	-3.25122
SHMT1	yellow	0.370137	0.257654	0.0048614	0	0.00222132	-2.01711
SHMT1	yellow	0.370137	0.257654	0.0048614	0	0.00322941	-1.84422
ZHX3	yellow	0.44412	0.169374	0.00319574	0	0.0116695	-1.54987

## Sheet: Supp Table 3
Supplementary Table 3: qPCR primer sequences used
Gene Name	Sequences
UHRF1 F	5’-GGGGGCTATGAGGATGATGTGGACC-3’
UHRF1 R	5’- AGCAAAGCAGTTGAGAGCCAGCG-3’
FOXM1 F	5’- ATAGCAAGCGAGTCCGCATT-3’
FOXM1 R	5’- TCAGCTAGCAGCACTGATAAACA-3’
BIRC5 F	5’- CCTGGCTCCTCTACTGTTTA-3’
BIRC5 R	5’- ATTCTGTCTCCTCATCCACCTG-3’
EZH2 F	5’- AGTGTGACCCTGACCTCTGT-3’
EZH2 R	5’- AGATGGTGCCAGCAATAGAT-3’
MYC F	5’- GGGAGGCTATTCTGCCCATTT-3’
MYC R	5’- AGGCTGCTGGTTTTCCACTA-3’
BMP6 F	5’- CCCGCTCAACCGCAAGA-3’
BMP6 R	5’- TCCTTGTCGTACTCCACCA-3’
AURKA F	5’- GTCAAGTCCCCTGTCGGTTC-3’
AURKA R	5’- GAGTGAGACCCTCTAGCTGT-3’
GAPDH F	5’-CACCAGGGCTGCTTTTAACTC-3’
GAPDH R	5’-GACAAGCTTCCCGTTCTCAG-3’
HPRT F	5’-GGTCAGGCAGTATAATCCAAAG-3’
HPRT R	5’- GGTCAGGCAGTATAATCCAAAG-3’
K-alpha 1 F	5’-GAGGTTGGTGTGGATTCTGTT-3’
K-alpha 1 R	5’-AGCTGAAATTCTGGGAGCAT-3’
